# Supplementary material for: Derivation of Oligodendrocyte Precursors from Adult Bone Marrow Stromal Cells for Remyelination Therapy
Source: Cells. 2021 Aug 22;10(8):2166. doi: 10.3390/cells10082166 (PMC8391516; doi:10.3390/cells10082166)
Supplement: Supplementary file 1 [file cells-10-02166-s001.zip]

Archive with 1 entries (1 files):
- cells-1303759-supplementary.pdf
